# Supplementary material for: Apple Fibers as Carriers of Blackberry Juice Polyphenols: Development of Natural Functional Food Additives
Source: Molecules. 2022 May 8;27(9):3029. doi: 10.3390/molecules27093029 (PMC9101031; doi:10.3390/molecules27093029)
Supplement: Supplementary file 1 [file molecules-27-03029-s001.zip]

Archive with 1 entries (1 files):
- molecules-1712973-supplementary.pdf
